# Supplementary material for: Impact of distinct FG nucleoporin repeats on Nup98 self-association
Source: Nat Commun. 2024 May 7;15:3797. doi: 10.1038/s41467-024-48194-4 (PMC11076500; doi:10.1038/s41467-024-48194-4)
Supplement: Supplementary file 4 — Source Data [file 41467_2024_48194_MOESM4_ESM.xlsx]

## Sheet: Fig1a
Residue number	PrD-like
1	0.4455
2	0.4511
3	0.4618
4	0.4627
5	0.4746
6	0.4845
7	0.5025
8	0.5143
9	0.5332
10	0.5496
11	0.5791
12	0.5986
13	0.6114
14	0.6197
15	0.6332
16	0.642
17	0.6474
18	0.6579
19	0.6646
20	0.6758
21	0.6936
22	0.7085
23	0.732
24	0.774
25	0.802
26	0.8091
27	0.8092
28	0.811
29	0.8113
30	0.8138
31	0.8148
32	0.8176
33	0.8228
34	0.8269
35	0.8293
36	0.8301
37	0.8314
38	0.8352
39	0.8373
40	0.8414
41	0.8446
42	0.8486
43	0.8563
44	0.8613
45	0.8653
46	0.8684
47	0.8668
48	0.8566
49	0.8503
50	0.8407
51	0.8261
52	0.8227
53	0.8218
54	0.8193
55	0.8056
56	0.7891
57	0.7265
58	0.6867
59	0.6785
60	0.6689
61	0.6542
62	0.632
63	0.6266
64	0.6246
65	0.6203
66	0.6185
67	0.6158
68	0.6121
69	0.6113
70	0.6097
71	0.5981
72	0.5848
73	0.5733
74	0.5665
75	0.5579
76	0.5531
77	0.5469
78	0.5436
79	0.5378
80	0.5355
81	0.5308
82	0.5293
83	0.5257
84	0.5244
85	0.5222
86	0.5222
87	0.5202
88	0.5204
89	0.5212
90	0.5141
91	0.5102
92	0.5126
93	0.5185
94	0.5219
95	0.5282
96	0.5356
97	0.5417
98	0.5518
99	0.5582
100	0.5689
101	0.5776
102	0.6116
103	0.6719
104	0.7222
105	0.7642
106	0.775
107	0.7764
108	0.7717
109	0.7678
110	0.7666
111	0.766
112	0.7579
113	0.7231
114	0.7159
115	0.7076
116	0.7028
117	0.695
118	0.6912
119	0.6848
120	0.6558
121	0.6397
122	0.6154
123	0.6
124	0.5816
125	0.5701
126	0.5561
127	0.5393
128	0.5138
129	0.4755
130	0.4655
131	0.4604
132	0.4522
133	0.4474
134	0.4452
135	0.4307
136	0.4218
137	0.4166
138	0.4101
139	0.3804
140	0.3463
141	0.3272
142	0.2983
143	0.2637
144	0.2417
145	0.2153
146	0.1756
147	0.128
148	0.1151
149	0.108
150	0.0972
151	0.0846
152	0.0695
153	0.0512
154	0.041
155	0.0345
156	0.0288
157	0.024
158	0.0183
159	0.0147
160	0.0092
161	0.0057
162	0.0034
163	0.0028
164	0.003
165	0.0035
166	0.0031
167	0.0026
168	0.002
169	0.0016
170	0.0009
171	0.0005
172	0.0004
173	0.0003
174	0.0002
175	0.0001
176	0.0003
177	0.0004
178	0.0004
179	0.0005
180	0.0006
181	0.0007
182	0.0004
183	0.0004
184	0.0002
185	0.0002
186	0.0002
187	0.0003
188	0.0001
189	0.0001
190	0.0001
191	0.0001
192	0.0001
193	0
194	0
195	0.0001
196	0
197	0.0001
198	0
199	0.0001
200	0
201	0
202	0
203	0.0002
204	0.0008
205	0.0019
206	0.0061
207	0.0412
208	0.1694
209	0.2477
210	0.2683
211	0.2921
212	0.2972
213	0.3073
214	0.355
215	0.3868
216	0.4145
217	0.4212
218	0.4202
219	0.4102
220	0.4079
221	0.4034
222	0.3997
223	0.3932
224	0.3898
225	0.3886
226	0.3894
227	0.3883
228	0.394
229	0.405
230	0.4119
231	0.4175
232	0.4218
233	0.4253
234	0.4297
235	0.4374
236	0.4436
237	0.4485
238	0.4544
239	0.4643
240	0.4706
241	0.496
242	0.5412
243	0.5788
244	0.6102
245	0.6363
246	0.6775
247	0.7424
248	0.7579
249	0.7707
250	0.7791
251	0.7944
252	0.8122
253	0.8229
254	0.8298
255	0.8303
256	0.8247
257	0.8257
258	0.8284
259	0.8318
260	0.8386
261	0.8429
262	0.8503
263	0.8563
264	0.8661
265	0.8818
266	0.8922
267	0.9109
268	0.9233
269	0.943
270	0.9475
271	0.9515
272	0.954
273	0.9554
274	0.9623
275	0.9747
276	0.9829
277	0.985
278	0.9851
279	0.9832
280	0.9758
281	0.9476
282	0.9297
283	0.9184
284	0.9049
285	0.9017
286	0.9005
287	0.8987
288	0.9016
289	0.9041
290	0.9091
291	0.9122
292	0.9115
293	0.9112
294	0.9121
295	0.9143
296	0.9185
297	0.9184
298	0.9135
299	0.9108
300	0.9062
301	0.9041
302	0.9013
303	0.9005
304	0.8984
305	0.8873
306	0.8804
307	0.8721
308	0.8671
309	0.8669
310	0.8655
311	0.8566
312	0.8464
313	0.8342
314	0.8266
315	0.7939
316	0.7732
317	0.7439
318	0.7
319	0.6884
320	0.6823
321	0.6726
322	0.6704
323	0.6701
324	0.6623
325	0.6557
326	0.6475
327	0.6149
328	0.5775
329	0.5213
330	0.4371
331	0.4144
332	0.4018
333	0.3826
334	0.3706
335	0.3604
336	0.3542
337	0.3261
338	0.3083
339	0.287
340	0.2735
341	0.2531
342	0.2403
343	0.2292
344	0.2233
345	0.214
346	0.2084
347	0.1995
348	0.1942
349	0.1857
350	0.1845
351	0.1854
352	0.1848
353	0.1774
354	0.1729
355	0.1524
356	0.1394
357	0.1198
358	0.1088
359	0.0922
360	0.0778
361	0.073
362	0.0655
363	0.0565
364	0.0509
365	0.0499
366	0.05
367	0.0493
368	0.0436
369	0.0195
370	0.0143
371	0.013
372	0.0124
373	0.0121
374	0.0125
375	0.0123
376	0.012
377	0.0114
378	0.0112
379	0.0114
380	0.0115
381	0.0116
382	0.0115
383	0.0112
384	0.0114

## Sheet: Fig1c
Residue number	% aggregation after 1 d	error	Smoothed line
1	0	1.327	0.799916
2	0	1.327	1.02366
3	0	1.327	1.2733
4	0	1.327	1.54636
5	3.505	1.3625	1.84005
6	3.505	1.3625	2.15135
7	3.505	1.3625	2.47699
8	3.505	1.3625	2.81353
9	3.505	1.3625	3.15742
10	3.505	1.3625	3.58995
11	3.505	1.3625	4.00684
12	3.505	1.3625	4.40266
13	3.505	1.3625	4.77242
14	3.505	1.3625	5.11158
15	3.505	1.3625	5.41612
16	7.01	1.398	5.68251
17	7.01	1.398	5.90775
18	7.01	1.398	6.0894
19	7.01	1.398	6.22561
20	7.01	1.398	6.31511
21	7.01	1.398	6.35724
22	7.01	1.398	6.35202
23	7.01	1.398	6.30008
24	7.01	1.398	6.20279
25	7.01	1.398	6.13831
26	7.01	1.398	6.1177
27	7.01	1.398	6.05535
28	7.01	1.398	5.95128
29	7.01	1.398	5.80615
30	3.505	1.3625	5.62124
31	3.505	1.3625	5.39844
32	3.505	1.3625	5.14023
33	3.505	1.3625	4.84966
34	3.505	1.3625	4.53031
35	3.505	1.3625	4.18631
36	3.505	1.3625	3.82229
37	3.505	1.3625	3.54178
38	3.505	1.3625	3.2628
39	3.505	1.3625	2.98832
40	3.505	1.3625	2.71242
41	3.505	1.3625	2.44834
42	3.505	1.3625	2.19891
43	3.505	1.3625	1.96676
44	3.505	1.3625	1.75424
45	0.3635	1.33	1.56339
46	0.3635	1.33	1.39595
47	0.3635	1.33	1.25323
48	0.3635	1.33	1.13616
49	0.3635	1.33	1.04518
50	0.3635	1.33	0.980279
51	0.3635	1.33	0.842454
52	0.3635	1.33	0.726933
53	0.3635	1.33	0.624605
54	0.3635	1.33	0.536449
55	0.3635	1.33	0.463303
56	0.3635	1.33	0.405847
57	0.3635	1.33	0.364586
58	0.3635	1.33	0.339825
59	0.3635	1.33	0.331654
60	0.727	1.333	0.339927
61	0.727	1.333	0.364244
62	0.727	1.333	0.403926
63	0.727	1.333	0.458004
64	0.727	1.333	0.525194
65	0.727	1.333	0
66	0.727	1.333	0
67	0.727	1.333	0
68	0.727	1.333	0
69	0.727	1.333	0
70	0.727	1.333	0
71	0.727	1.333	0
72	0.3635	1.333	0
73	0.3635	1.333	0
74	0.3635	1.333	0.299204
75	0.3635	1.333	1.58392
76	0.3635	1.333	3.15036
77	0.3635	1.333	4.98444
78	0.3635	1.333	7.06862
79	0.3635	1.333	9.3822
80	0.3635	1.333	11.2034
81	0.3635	1.333	13.3435
82	0.3635	1.333	15.7797
83	0.3635	1.333	18.4931
84	0.3635	1.333	21.4602
85	49.7245	1.0015	24.6538
86	49.7245	1.0015	28.0427
87	49.7245	1.0015	31.5933
88	49.7245	1.0015	35.2692
89	49.7245	1.0015	39.0323
90	49.7245	1.0015	42.8432
91	49.7245	1.0015	46.6616
92	49.7245	1.0015	50.447
93	49.7245	1.0015	54.1489
94	49.7245	1.0015	57.7369
95	57.627	2.02767	61.8696
96	57.627	2.02767	65.6863
97	57.627	2.02767	69.1393
98	57.627	2.02767	72.1871
99	57.627	2.02767	74.7945
100	86.4405	2.375	76.9338
101	86.4405	2.375	78.5842
102	86.4405	2.375	79.7328
103	86.4405	2.375	80.3747
104	86.4405	2.375	80.5134
105	86.4405	2.375	80.3518
106	86.4405	2.375	82.2737
107	86.4405	2.375	83.6494
108	86.4405	2.375	84.4484
109	86.4405	2.375	84.65
110	86.4405	2.375	84.2432
111	86.4405	2.375	83.226
112	86.4405	2.375	81.6056
113	86.4405	2.375	79.3975
114	86.4405	2.375	76.6256
115	57.7027	2.02733	73.322
116	57.7027	2.02733	69.748
117	57.7027	2.02733	65.756
118	57.7027	2.02733	61.39
119	57.7027	2.02733	56.7024
120	57.7027	2.02733	51.7516
121	57.7027	2.02733	47.4093
122	57.7027	2.02733	43.0235
123	57.7027	2.02733	38.6406
124	57.7027	2.02733	34.3071
125	49.838	1.001	30.0714
126	0.227	1.332	25.9748
127	0.227	1.332	22.0601
128	0.227	1.332	18.3677
129	0.227	1.332	14.9353
130	0.227	1.332	11.7974
131	0.227	1.332	8.98432
132	0.227	1.332	6.5223
133	0.227	1.332	4.43247
134	0.227	1.332	2.73052
135	0.227	1.332	1.42614
136	0.227	1.332	0
137	0.1135	1.332	0
138	0.1135	1.332	0
139	0.1135	1.332	0
140	0.1135	1.332	0
141	0.1135	1.332	0
142	0.1135	1.332	0
143	0.1135	1.332	0
144	0.1135	1.332	0
145	0	1.332	0
146	0	1.332	0.0497079
147	0	1.332	0.0397328
148	0	1.332	0.0305375
149	0	1.332	0.0222172
150	0	1.332	0.0148567
151	0	1.332	0.00852879
152	0	1.332	0.00329296
153	0	1.332	0
154	0	1.332	0
155	0	1.332	0
156	0	1.332	0
157	0	1.332	0
158	0	1.332	0
159	0	1.332	0
160	0	1.332	0
161	0	1.332	0
162	0	1.332	0
163	0	1.332	0
164	0	1.332	0
165	0	1.328	0
166	0	1.328	0
167	0	1.328	0
168	0	1.328	0
169	0	1.328	0
170	0	1.328	0
171	0	1.324	0
172	0	1.324	0
173	0	1.324	0
174	0	1.324	0
175	0	1.324	0
176	0	1.324	0
177	0	1.324	0
178	0	1.324	0
179	0	1.324	0
180	0	1.324	0
181	0	1.324	0
182	0	1.324	0
183	0	1.324	0
184	0	1.324	0
185	0	1.324	0
186	0	1.324	0
187	0	1.324	0
188	0	1.324	0
189	0	1.3245	0
190	0	1.3245	0
191	0	1.3245	0
192	0	1.3245	0
193	0	1.3245	0
194	0	1.3245	0
195	0	1.3245	0.000491627
196	0	1.3245	0.00116281
197	0	1.3245	0.00192235
198	0	1.3245	0.0027622
199	0	1.3245	0.00321296
200	0	1.3245	0.00381017
201	0	1.3245	0.00455295
202	0	1.3245	0.0058982
203	0	1.3245	0.00729462
204	0	1.3245	0.00872446
205	0.019	1.329	0.0101701
206	0.019	1.329	0.0116144
207	0.019	1.329	0.0130403
208	0.019	1.329	0.0144316
209	0.019	1.329	0.0157725
210	0.019	1.329	0.0170481
211	0.019	1.329	0.0182443
212	0.019	1.329	0.0193482
213	0.019	1.329	0.0203478
214	0.019	1.329	0.0212324
215	0.019	1.329	0.0219927
216	0.019	1.329	0.0226207
217	0.019	1.329	0.0231103
218	0.019	1.329	0.0234569
219	0.038	1.333	0.0236578
220	0.038	1.333	0.0237121
221	0.038	1.333	0.0236211
222	0.019	1.325	0.0233883
223	0.019	1.325	0.0230194
224	0.019	1.325	0.0225225
225	0.019	1.325	0.022369
226	0.019	1.325	0.0225602
227	0.019	1.325	0.0226283
228	0.019	1.325	0.0225683
229	0.019	1.325	0.0223776
230	0.019	1.325	0.022056
231	0.019	1.325	0.0216052
232	0.019	1.325	0.0210294
233	0.019	1.325	0.0203345
234	0.019	1.325	0.0195281
235	0.019	1.325	0.0186197
236	0.019	1.325	0.00042525
237	0.019	1.325	0
238	0.019	1.325	0
239	0.019	1.325	0
240	0.019	1.325	0
241	0.019	1.325	0
242	0.019	1.325	0
243	0.019	1.325	0
244	0.019	1.325	0
245	0	1.317	0
246	0	1.317	0
247	0	1.317	0
248	0	1.317	0
249	0	1.317	0
250	0	1.317	0
251	0	1.317	0
252	0	1.317	0.0830738
253	0	1.317	0.206346
254	0	1.317	0.351123
255	0	1.317	0.515929
256	0.7095	1.321	0.625068
257	0.7095	1.321	0.764205
258	0.7095	1.321	0.932748
259	0.7095	1.321	1.1296
260	0.7095	1.321	1.35319
261	0.7095	1.321	1.60156
262	1.419	1.325	1.87235
263	1.419	1.325	2.16292
264	1.419	1.325	2.47032
265	4.4715	1.318	2.79139
266	4.4715	1.318	3.12225
267	4.4715	1.318	3.45989
268	4.4715	1.318	3.80078
269	4.4715	1.318	4.14131
270	4.4715	1.318	4.47791
271	4.4715	1.318	4.80705
272	4.4715	1.318	5.1253
273	4.4715	1.318	5.42939
274	4.4715	1.318	5.71624
275	4.4715	1.318	5.983
276	7.524	1.311	6.22711
277	7.524	1.311	6.46629
278	7.524	1.311	5.88275
279	7.524	1.311	5.41957
280	7.524	1.311	5.0915
281	7.524	1.311	4.90991
282	7.524	1.311	4.88306
283	7.524	1.311	5.03627
284	7.524	1.311	5.35458
285	7.524	1.311	5.03955
286	7.524	1.311	5.11956
287	7.524	1.311	5.53031
288	7.524	1.311	6.27556
289	7.524	1.311	7.35354
290	7.524	1.311	8.75745
291	7.524	1.311	10.4758
292	7.524	1.311	12.4929
293	7.524	1.311	14.7894
294	7.524	1.311	17.3422
295	7.524	1.311	20.1258
296	7.524	1.311	23.1117
297	7.524	1.311	26.3554
298	40.4595	1.0775	29.7485
299	40.4595	1.0775	33.2551
300	40.4595	1.0775	36.8381
301	40.4595	1.0775	40.4595
302	40.4595	1.0775	44.9703
303	40.4595	1.0775	49.2789
304	40.4595	1.0775	53.3293
305	73.395	0.844	57.0702
306	73.395	0.844	60.4555
307	73.395	0.844	63.4446
308	73.395	0.844	66.892
309	73.395	0.844	69.7151
310	73.395	0.844	71.8724
311	73.395	0.844	73.3326
312	73.395	0.844	74.0746
313	73.395	0.844	74.0876
314	73.395	0.844	73.371
315	73.395	0.844	71.9342
316	73.395	0.844	69.797
317	73.395	0.844	66.9888
318	73.395	0.844	63.5494
319	73.395	0.844	60.4531
320	73.395	0.844	56.9365
321	73.395	0.844	53.0401
322	36.6975	1.083	48.8094
323	36.6975	1.083	44.2951
324	36.6975	1.083	39.5523
325	36.6975	1.083	33.9343
326	36.6975	1.083	29.2663
327	36.6975	1.083	24.808
328	0	1.322	20.6131
329	0	1.322	16.7313
330	0	1.322	13.2075
331	0	1.322	10.0817
332	0	1.322	6.68232
333	0	1.322	3.87561
334	0	1.322	1.69994
335	0	1.322	0.18444
336	0	1.322	0
337	0	1.322	0
338	0	1.322	0
339	0	1.322	0.976056
340	0	1.322	2.86642
341	0	1.322	5.39131
342	0	1.322	8.51217
343	0	1.322	11.15
344	0	1.322	14.163
345	29.1545	1.3745	17.5143
346	29.1545	1.3745	21.1621
347	29.1545	1.3745	25.0595
348	29.1545	1.3745	29.1545
349	29.1545	1.3745	32.3601
350	29.1545	1.3745	35.5318
351	29.1545	1.3745	38.6359
352	58.309	1.427	41.6394
353	58.309	1.427	44.5107
354	58.309	1.427	47.2194
355	58.309	1.427	49.7368
356	58.309	1.427	52.0366
357	58.309	1.427	54.095
358	58.309	1.427	55.891
359	58.309	1.427	57.4069
360	58.309	1.427	58.6286
361	58.309	1.427	59.546
362	58.309	1.427	60.1533
363	58.309	1.427	60.4494
364	58.309	1.427	60.4383
365	58.309	1.427	60.1295
366	58.309	1.427	60.3567
367	58.309	1.427	60.4129
368	58.309	1.427	60.3004
369	58.309	1.427	60.0241
370	58.309	1.427	59.5921
371	58.309	1.427	59.0156
372	58.309	1.427	58.309
373	58.309	1.427	58.309
374	58.309	1.427	58.309
375	58.309	1.427	58.309
376	58.309	1.427	58.309
377	58.309	1.427	58.309
378	58.309	1.427	58.309
379	58.309	1.427	58.309
380	58.309	1.427	58.309
381	58.309	1.427	58.309
382	58.309	1.427	58.309
383	58.309	1.427	58.309
384	58.309	1.427	58.309

## Sheet: Fig1e
Residue	Residue number	Peptide 1	Peptide 2	Peptide 3
T	85	0.01
G	86	0.26	-0.06
T	87	0.3	0.02
A	88	1.27	1.27	0.23
N	89	-0.97	-0.62	-0.81
T	90	0.29	0.3	0.03
L	91	1.72	1.72	1.58
F	92	2.14	1.98	1.52
G	93	0.28	0.2	0.6
T	94	0.35	0.18	0.23
A	95	1.25	1.27	0.97
S	96	0.06	0.07	0.19
T	97	0.17	0.27	0.3
G	98	0.29	0.31	0.18
T	99	0.51	-0.04	0.32
S	100	0.07	-0.19	0.01
L	101	1.67	1.13	1.13
F	102	2.78	2.04	1.94
S	103	0.09	0.11	-0.12
S	104	0.04	-0.04	-0.07
Q	105	-0.86	-0.61	-0.18
N	106	-0.71	-0.13	-0.12
N	107	-1.02	-0.09	-0.83
A	108	0.86	0.96	0.99
F	109	2.31	2.38	2.55
A	110	0.48	0.54	1.14
Q	111	-0.55	-0.43	-1.23
N	112	-0.63	-0.52	-1
K	113	-0.48	-0.73	-1.24
P	114	1.62	1.66	0.99
T	115	0.19	0.18	0.16
G	116	0.7	0.56	0.51
F	117	2.49	2.55	2.07
G	118	0.41	0.28	0.44
N	119	-0.61	-0.75	-0.86
F	120	2.36	2.24	1.4
G	121	0.19	0.32	0.29
T	122	0.41
S	123	0.15
T	124	0.72

## Sheet: Fig2a
	pH 3	error	pH 7	error	pH 7 (18 h)	error	pH 7 → pH 3 (30' at 65 ºC)	error
WT	100	1.38902	32.5847	1.38902	27.6164	1.38902	59.6472	1.38902
F228S	100	1.38902	54.4557	1.38902	47.033	1.38902	85.4688	1.38902
F102S	100	1.38902	71.2487	1.38902	68.9885	1.38902	70.7429	1.38902
F319S	100	1.38902	71.5723	1.38902	66.4321	1.38902	77.0916	1.38902
F102S,F319S	100	1.38902	77.2122	1.38902	76.2899	1.38902	88.0908	1.38902

## Sheet: Fig2b
	WT	error	F228S	error	F102S	error	F319S	error	F102S,F319S	error
pH 7	32.5847	1.38902	54.4557	1.38902	71.2487	1.38902	71.5723	1.38902	77.2122	1.38902

## Sheet: Fig2c
Wavelength (nm)	WT	F228S	F102S	F319S	F102S,F319S
193	-5.12276	-4.34086	-4.27426	-5.88255	-6.23278
194	-6.18671	-5.53347	-5.17738	-6.84155	-7.17535
195	-7.29324	-6.57151	-6.55071	-7.78119	-8.23455
196	-8.24338	-7.78688	-7.78062	-8.74676	-9.04738
197	-9.07705	-8.81346	-8.83528	-9.61536	-9.63722
198	-9.88433	-9.71977	-9.765	-10.2617	-10.2957
199	-10.5162	-10.2937	-10.5889	-10.7306	-10.716
200	-10.8464	-10.7176	-10.957	-10.8988	-10.9044
201	-10.8718	-10.8745	-10.9697	-10.8743	-10.8399
202	-10.6849	-10.6681	-10.6597	-10.6379	-10.4682
203	-10.2107	-10.195	-10.1741	-10.1269	-9.86302
204	-9.47134	-9.49284	-9.48406	-9.48586	-9.10568
205	-8.61158	-8.67487	-8.57781	-8.63178	-8.2427
206	-7.80045	-7.91857	-7.7397	-7.83652	-7.38813
207	-7.0276	-7.12117	-6.92189	-7.05231	-6.52008
208	-6.36768	-6.40148	-6.13005	-6.2846	-5.73962
209	-5.71837	-5.8153	-5.41278	-5.55647	-4.99616
210	-5.22618	-5.24115	-4.77491	-4.92335	-4.32633
211	-4.7623	-4.74699	-4.26936	-4.37523	-3.77611
212	-4.37088	-4.33797	-3.87251	-3.88687	-3.34355
213	-4.01932	-3.97232	-3.59749	-3.4541	-3.00131
214	-3.78495	-3.67889	-3.36371	-3.18152	-2.73676
215	-3.60646	-3.44787	-3.15065	-2.95248	-2.58219
216	-3.46048	-3.22029	-2.96338	-2.77982	-2.45125
217	-3.29958	-3.05824	-2.79137	-2.63729	-2.3299
218	-3.1765	-2.93172	-2.66277	-2.5034	-2.17697
219	-3.07753	-2.83033	-2.58266	-2.39247	-2.07968
220	-3.00459	-2.77545	-2.5143	-2.33953	-2.04129
221	-2.92514	-2.70485	-2.51856	-2.3029	-2.00015
222	-2.87922	-2.66265	-2.5039	-2.29407	-1.9803
223	-2.82661	-2.61557	-2.45699	-2.27955	-1.98112
224	-2.78582	-2.54521	-2.43596	-2.28264	-1.96942
225	-2.73032	-2.53472	-2.39755	-2.30018	-1.97208
226	-2.65226	-2.51524	-2.37393	-2.29234	-1.92289
227	-2.588	-2.48578	-2.34264	-2.31021	-1.90322
228	-2.47354	-2.41638	-2.28132	-2.31916	-1.89219
229	-2.34578	-2.32175	-2.21579	-2.26481	-1.85531
230	-2.21506	-2.1922	-2.13373	-2.20237	-1.8085
231	-2.04716	-2.05074	-2.0308	-2.13564	-1.70559
232	-1.91967	-1.87187	-1.96564	-2.03627	-1.57579
233	-1.77221	-1.72655	-1.88802	-1.85842	-1.46136
234	-1.59119	-1.61952	-1.77628	-1.72986	-1.31493
235	-1.45062	-1.5028	-1.66303	-1.56542	-1.16281
236	-1.28312	-1.32649	-1.54686	-1.37796	-0.99527
237	-1.14469	-1.1551	-1.40001	-1.18722	-0.889809
238	-1.00392	-1.00077	-1.24656	-1.02809	-0.765146
239	-0.890824	-0.861027	-1.1212	-0.947886	-0.629962
240	-0.775144	-0.723169	-0.993609	-0.840452	-0.543545
241	-0.674997	-0.630074	-0.882037	-0.758509	-0.449241
242	-0.578155	-0.581486	-0.731677	-0.701512	-0.384274
243	-0.532096	-0.544104	-0.617691	-0.640516	-0.361839
244	-0.465142	-0.487856	-0.516084	-0.573784	-0.321578
245	-0.426896	-0.426355	-0.414719	-0.499263	-0.312203
246	-0.354462	-0.371063	-0.332073	-0.478296	-0.25823
247	-0.292459	-0.34328	-0.294286	-0.486559	-0.206387
248	-0.22957	-0.302397	-0.236993	-0.475378	-0.163232
249	-0.19034	-0.268185	-0.211458	-0.476954	-0.0946595
250	-0.179633	-0.243585	-0.181494	-0.456756	-0.0676009
251	-0.216379	-0.233643	-0.174744	-0.43868	-0.0646574
252	-0.223547	-0.213531	-0.162942	-0.382082	-0.0381567
253	-0.222088	-0.224671	-0.163077	-0.370417	-0.0534268
254	-0.189183	-0.222246	-0.171149	-0.363539	-0.0537868
255	-0.177466	-0.238738	-0.179918	-0.323065	-0.0669623
256	-0.165355	-0.219238	-0.190635	-0.332189	-0.0945557
257	-0.16182	-0.209337	-0.217898	-0.347112	-0.0927366
258	-0.165944	-0.230202	-0.206291	-0.342447	-0.100334
259	-0.174202	-0.221875	-0.182325	-0.340516	-0.108077
260	-0.192832	-0.208489	-0.147676	-0.352828	-0.0960406

## Sheet: Fig2d
Rh (nm)	WT	SE	F228S	SE	F102S	SE	F319S	SE	F102S,F319S	SE
1.17665	0	0	0	0	0	0	0	0	0	0
1.49219	0	0	0	0	0	0	0	0	0	0
1.89233	0	0	0	0	0	0	0	0	0	0
2.39977	0	0	0	0	0	0	0.208277	0.208277	0	0
3.0433	3.64462	3.64462	0	0	7.44792	4.61008	12.5977	6.13895	10.8371	5.14791
3.85938	0.404168	0.404168	2.42452	2.42452	19.8774	4.58948	7.23577	2.74695	21.9719	6.16573
4.89431	0.27786	0.27786	2.32615	2.32615	12.8634	5.23812	5.86121	2.24519	20.0514	6.78565
6.20677	0.593928	0.593928	0	0	1.90404	1.41612	0.906325	0.611078	7.614	3.51779
7.87117	0	0	0	0	0	0	0	0	0.455018	0.455018
9.9819	0	0	0	0	0	0	0	0	0	0
12.6586	0	0	0	0	0	0	0	0	0	0
16.0532	0	0	0	0	0	0	0	0	0	0
20.358	0.0329708	0.0329708	0	0	0	0	0	0	0	0
25.8172	0.036162	0.036162	0	0	0	0	0	0	0	0
32.7403	0.0449865	0.0449865	0	0	0	0	0	0	0	0
41.5199	0.153688	0.103944	0.137584	0.0988706	0	0	0	0	0.0397187	0.0358443
52.6538	0.808022	0.23421	0.545534	0.216932	0	0	0	0	0.164991	0.104147
66.7734	1.71107	0.384599	1.09622	0.354049	0	0	0	0	0.380133	0.154217
84.6793	3.03028	0.55926	2.25896	0.525245	0.11196	0.0602479	0.157783	0.0824684	1.52422	0.243397
107.387	10.8292	1.23355	8.55247	1.47816	3.03484	1.19297	1.31618	0.674702	6.13992	0.632783
136.184	36.4792	4.7914	32.5111	2.89251	14.9495	4.54799	10.2001	3.38844	15.5209	1.95807
172.703	6.20694	0.946503	6.43992	0.674765	5.23517	2.28146	5.66818	1.28264	1.30823	0.377292
219.014	13.6517	2.5456	17.6236	2.54156	11.0616	3.16209	19.2977	3.31983	1.1909	0.640905
277.745	3.93682	0.952251	5.14153	1.10834	2.59916	1.1391	3.34368	1.20567	0.0609764	0.0609764
352.225	3.26263	1.17475	3.75935	1.4648	3.00283	1.9448	2.71345	1.22848	0	0
446.677	2.65989	1.27774	2.64205	1.19265	3.58994	2.38239	1.76683	0.884916	0	0
566.458	1.35135	0.730242	0.892975	0.440195	2.01985	1.43	1.01244	0.589051	0	0
718.359	1.11453	0.62945	0.466168	0.369562	1.01347	0.897632	0.919216	0.643999	0	0
910.993	0.812663	0.583843	0.492324	0.406811	0	0	0.378599	0.270919	0.304498	0.304498
1155.28	0.549955	0.464003	1.23051	0.664063	0	0	0.135902	0.135902	1.37571	0.869411
1465.08	0.275671	0.275671	1.81632	1.00316	0	0	1.10758	0.871061	2.10304	0.999634
1857.96	0.265556	0.195483	1.67822	0.90315	0.26745	0.26745	2.52764	2.10359	2.57998	1.03534
2356.19	0.497031	0.497031	1.17624	0.73614	0.566745	0.566745	1.84609	1.29717	1.96444	0.933479
2988.02	0.685762	0.685762	0.740929	0.433665	0.654964	0.654964	0.940759	0.576572	1.04635	0.70545
3789.29	0.707686	0.597489	0.369825	0.293489	0.459112	0.459112	2.90863	1.69336	0.617919	0.36136
4805.42	1.83635	1.25602	0.732444	0.489669	1.24755	0.745171	5.98667	2.36611	1.17166	0.925762
6094.04	2.04112	1.37691	1.19703	0.862767	1.91955	1.13325	5.6407	2.37197	0.816736	0.605989
7728.22	1.71225	1.15485	1.45816	1.17412	2.17668	1.38911	3.94244	1.59059	0.534756	0.534756
9800.61	0.385923	0.385923	1.49847	1.27574	2.37365	1.56175	1.09844	0.69392	0.225403	0.225403
12428.7	0	0	0.740905	0.651362	1.62326	1.26607	0.281849	0.260686	0	0
15761.6	0	0	0.050459	0.050459	0	0	0	0	0	0
19988.2	0	0	0	0	0	0	0	0	0	0

## Sheet: Fig5a
Residue	Residue number	Peptide 1	Peptide 2	Peptide 3	Peptide 4	Peptide 5
T	298
G	299		0.55	0.4	0.16
F	300		1.97	2.15	1.68	2.18
S	301		-0.2	-0.1	0.15	0.07
F	302		2.49	2.67	2.37	2.55
G	303		0.53	0.71	0.33	0.34
N	304		-0.8	-0.12	-0.1	-0.17
T	305		0.53	0.31	0.59	0.21
S	306		0.06	-0.07	-0.4	-0.15
T	307		0.34	0.44	0.16	0.01
I	308		1.13	1.58	1.63	1.66
G	309		0.64	0.69	0.68	0.66
Q	310		-0.75	-0.59	-0.61
P	311		1.63	1.55	1.69
S	312		-0.14	-0.06	-0.24
T	313		0.23	0.37	0.22
N	314		-0.08	-0.11	-0.09
T	315		0.33	0.33	0.32
M	316		0.46	0.66	0.32
G	317	0.35	0.64	0.56	0.53
L	318	1.56	1.45	1.7	1.75
F	319	1.43	2.47	2.34	2.28
G	320	-0.04	0.25	0.64	0.21
V	321	1.49	1.57	1.52	1.45
T	322	0.29	0.32	0.26	0.07
Q	323	-0.25	-0.34	-0.32	-0.29
A	324	0.78		0.87	1.38
S	325	-0.18
Q	326	0.21
P	327

## Sheet: SupFig4
Resolution (1/Å)	FSC Masked Maps	FSC Unmasked Maps
0.001001	1	1
0.004252	0.999998	0.999925
0.008503	0.999989	0.999861
0.012755	0.999962	0.999468
0.017007	0.999893	0.998799
0.021259	0.999687	0.997495
0.02551	0.999161	0.997754
0.029762	0.999071	0.997086
0.034014	0.999032	0.994968
0.038265	0.99922	0.99582
0.042517	0.999313	0.992483
0.046769	0.998898	0.98587
0.05102	0.997714	0.980122
0.055272	0.996162	0.978759
0.059524	0.995219	0.976227
0.063776	0.99439	0.974619
0.068027	0.99413	0.976257
0.072279	0.994487	0.970201
0.076531	0.995059	0.974045
0.080782	0.995764	0.97369
0.085034	0.994134	0.969375
0.089286	0.992663	0.968514
0.093537	0.992673	0.97082
0.097789	0.994067	0.977761
0.102041	0.994511	0.981369
0.106293	0.994294	0.978963
0.110544	0.994437	0.97986
0.114796	0.993252	0.973652
0.119048	0.992203	0.972221
0.123299	0.990671	0.962849
0.127551	0.989301	0.953509
0.131803	0.987471	0.936155
0.136054	0.983968	0.908281
0.140306	0.983838	0.909936
0.144558	0.980513	0.90258
0.14881	0.976675	0.890347
0.153061	0.977965	0.90062
0.157313	0.981976	0.906899
0.161565	0.983363	0.90005
0.165816	0.974307	0.833982
0.170068	0.96659	0.771155
0.17432	0.963843	0.794113
0.178571	0.961901	0.834625
0.182823	0.963093	0.854046
0.187075	0.968826	0.877579
0.191327	0.977483	0.882994
0.195578	0.983623	0.887644
0.19983	0.987048	0.877966
0.204082	0.989151	0.875649
0.208333	0.989991	0.943345
0.212585	0.989534	0.975943
0.216837	0.988851	0.972765
0.221088	0.987344	0.959474
0.22534	0.985131	0.925987
0.229592	0.98178	0.886881
0.233844	0.976982	0.84955
0.238095	0.970496	0.788293
0.242347	0.962043	0.775534
0.246599	0.953328	0.758866
0.25085	0.949557	0.728645
0.255102	0.950188	0.702262
0.259354	0.948621	0.713225
0.263605	0.943417	0.707271
0.267857	0.93745	0.673074
0.272109	0.92978	0.657274
0.276361	0.922921	0.649246
0.280612	0.91777	0.594695
0.284864	0.907756	0.511582
0.289116	0.89098	0.453359
0.293367	0.873365	0.440432
0.297619	0.842934	0.351637
0.301871	0.800428	0.291589
0.306122	0.75962	0.263767
0.310374	0.727426	0.246099
0.314626	0.699899	0.213069
0.318878	0.669184	0.177764
0.323129	0.631406	0.144134
0.327381	0.562132	0.145284
0.331633	0.512173	0.105909
0.335884	0.499386	0.104592
0.340136	0.476575	0.110881
0.344388	0.443776	0.082015
0.348639	0.369542	0.059718
0.352891	0.290267	0.053735
0.357143	0.261221	0.0344
0.361395	0.245831	0.024539
0.365646	0.219408	0.021557
0.369898	0.176572	0.019829
0.37415	0.146347	0.006189
0.378401	0.121795	0.009901
0.382653	0.110599	0.010389
0.386905	0.091564	0.012373
0.391156	0.058942	0.014186
0.395408	0.041995	0.005388
0.39966	0.04867	0.016993
0.403912	0.046717	0.005253
0.408163	0.026371	0.010917
0.412415	0.010764	0.010771
0.416667	0.018639	0.009685
0.420918	0.029465	0.008676
0.42517	0.026787	-0.00592
0.429422	0.013071	0.0015
0.433673	0.002878	0.01024
0.437925	-0.00297	-0.01053
0.442177	0.008864	0.003547
0.446429	0.008594	0.004729
0.45068	-0.02288	-0.00267
0.454932	-0.03532	3.20566e-05
0.459184	-0.02016	-0.00776
0.463435	0.004042	0.010553
0.467687	0.010651	-0.00712
0.471939	0.001373	-0.00682
0.47619	-0.00383	0.005904

## Sheet: SupFig1a
Wavelength (nm)	WT	F228S	F102S	F319S	F102S,F319S
193	-5.12276	-4.34086	-4.27426	-5.88255	-6.23278
194	-6.18671	-5.53347	-5.17738	-6.84155	-7.17535
195	-7.29324	-6.57151	-6.55071	-7.78119	-8.23455
196	-8.24338	-7.78688	-7.78062	-8.74676	-9.04738
197	-9.07705	-8.81346	-8.83528	-9.61536	-9.63722
198	-9.88433	-9.71977	-9.765	-10.2617	-10.2957
199	-10.5162	-10.2937	-10.5889	-10.7306	-10.716
200	-10.8464	-10.7176	-10.957	-10.8988	-10.9044
201	-10.8718	-10.8745	-10.9697	-10.8743	-10.8399
202	-10.6849	-10.6681	-10.6597	-10.6379	-10.4682
203	-10.2107	-10.195	-10.1741	-10.1269	-9.86302
204	-9.47134	-9.49284	-9.48406	-9.48586	-9.10568
205	-8.61158	-8.67487	-8.57781	-8.63178	-8.2427
206	-7.80045	-7.91857	-7.7397	-7.83652	-7.38813
207	-7.0276	-7.12117	-6.92189	-7.05231	-6.52008
208	-6.36768	-6.40148	-6.13005	-6.2846	-5.73962
209	-5.71837	-5.8153	-5.41278	-5.55647	-4.99616
210	-5.22618	-5.24115	-4.77491	-4.92335	-4.32633
211	-4.7623	-4.74699	-4.26936	-4.37523	-3.77611
212	-4.37088	-4.33797	-3.87251	-3.88687	-3.34355
213	-4.01932	-3.97232	-3.59749	-3.4541	-3.00131
214	-3.78495	-3.67889	-3.36371	-3.18152	-2.73676
215	-3.60646	-3.44787	-3.15065	-2.95248	-2.58219
216	-3.46048	-3.22029	-2.96338	-2.77982	-2.45125
217	-3.29958	-3.05824	-2.79137	-2.63729	-2.3299
218	-3.1765	-2.93172	-2.66277	-2.5034	-2.17697
219	-3.07753	-2.83033	-2.58266	-2.39247	-2.07968
220	-3.00459	-2.77545	-2.5143	-2.33953	-2.04129
221	-2.92514	-2.70485	-2.51856	-2.3029	-2.00015
222	-2.87922	-2.66265	-2.5039	-2.29407	-1.9803
223	-2.82661	-2.61557	-2.45699	-2.27955	-1.98112
224	-2.78582	-2.54521	-2.43596	-2.28264	-1.96942
225	-2.73032	-2.53472	-2.39755	-2.30018	-1.97208
226	-2.65226	-2.51524	-2.37393	-2.29234	-1.92289
227	-2.588	-2.48578	-2.34264	-2.31021	-1.90322
228	-2.47354	-2.41638	-2.28132	-2.31916	-1.89219
229	-2.34578	-2.32175	-2.21579	-2.26481	-1.85531
230	-2.21506	-2.1922	-2.13373	-2.20237	-1.8085
231	-2.04716	-2.05074	-2.0308	-2.13564	-1.70559
232	-1.91967	-1.87187	-1.96564	-2.03627	-1.57579
233	-1.77221	-1.72655	-1.88802	-1.85842	-1.46136
234	-1.59119	-1.61952	-1.77628	-1.72986	-1.31493
235	-1.45062	-1.5028	-1.66303	-1.56542	-1.16281
236	-1.28312	-1.32649	-1.54686	-1.37796	-0.99527
237	-1.14469	-1.1551	-1.40001	-1.18722	-0.889809
238	-1.00392	-1.00077	-1.24656	-1.02809	-0.765146
239	-0.890824	-0.861027	-1.1212	-0.947886	-0.629962
240	-0.775144	-0.723169	-0.993609	-0.840452	-0.543545
241	-0.674997	-0.630074	-0.882037	-0.758509	-0.449241
242	-0.578155	-0.581486	-0.731677	-0.701512	-0.384274
243	-0.532096	-0.544104	-0.617691	-0.640516	-0.361839
244	-0.465142	-0.487856	-0.516084	-0.573784	-0.321578
245	-0.426896	-0.426355	-0.414719	-0.499263	-0.312203
246	-0.354462	-0.371063	-0.332073	-0.478296	-0.25823
247	-0.292459	-0.34328	-0.294286	-0.486559	-0.206387
248	-0.22957	-0.302397	-0.236993	-0.475378	-0.163232
249	-0.19034	-0.268185	-0.211458	-0.476954	-0.0946595
250	-0.179633	-0.243585	-0.181494	-0.456756	-0.0676009
251	-0.216379	-0.233643	-0.174744	-0.43868	-0.0646574
252	-0.223547	-0.213531	-0.162942	-0.382082	-0.0381567
253	-0.222088	-0.224671	-0.163077	-0.370417	-0.0534268
254	-0.189183	-0.222246	-0.171149	-0.363539	-0.0537868
255	-0.177466	-0.238738	-0.179918	-0.323065	-0.0669623
256	-0.165355	-0.219238	-0.190635	-0.332189	-0.0945557
257	-0.16182	-0.209337	-0.217898	-0.347112	-0.0927366
258	-0.165944	-0.230202	-0.206291	-0.342447	-0.100334
259	-0.174202	-0.221875	-0.182325	-0.340516	-0.108077
260	-0.192832	-0.208489	-0.147676	-0.352828	-0.0960406

[truncated: 13 more sheets: SupFig1b, SupFig1c, SupFig1d, SupFig1e, SupFig1f, SupFig1g, SupFig2a, SupFig2b, SupFig2c, SupFig2d, SupFig2e, SupFig2f, SupFig2g]
